# Supplementary material for: NMR Unveils Activity Mechanism of Linear Spider Venom Peptide Fragments Selected by Neural Networks Against Staphylococci Including MRSA
Source: Pharmaceutics. 2025 Nov 27;17(12):1526. doi: 10.3390/pharmaceutics17121526 (PMC12736563; doi:10.3390/pharmaceutics17121526)
Supplement: Supplementary file 1 [file pharmaceutics-17-01526-s001.zip]

Archive with 1 entries (1 files):
- pharmaceutics-3976687-supplementary.docx
